# Supplementary material for: Video Motion Analysis as a Quantitative Evaluation Tool for Essential Tremor during Magnetic Resonance-Guided Focused Ultrasound Thalamotomy
Source: Neurol Int. 2023 Nov 29;15(4):1411–22. doi: 10.3390/neurolint15040091 (PMC10745303; doi:10.3390/neurolint15040091)
Supplement: Supplementary file 1 [file neurolint-15-00091-s001.zip]

Archive with 3 entries (3 files):
- Amp 15cm line.mp4
- Amp Supplementary Movie1.mp4
- Supplementary Figures.pdf
